# Supplementary material for: Polyaniline/Tungsten Disulfide Composite for Room-Temperature NH3 Detection with Rapid Response and Low-PPM Sensitivity
Source: Sensors (Basel). 2025 Jun 25;25(13):3948. doi: 10.3390/s25133948 (PMC12251670; doi:10.3390/s25133948)
Supplement: Supplementary file 1 [file sensors-25-03948-s001.zip]

Archive with 1 entries (1 files):
- sensors-3685224-supplementary.pdf
